# Supplementary material for: Electrokinetic Manipulation of Biological Cells towards Biotechnology Applications
Source: Micromachines (Basel). 2024 Feb 29;15(3):341. doi: 10.3390/mi15030341 (PMC10972326; doi:10.3390/mi15030341)
Supplement: Supplementary file 1 [file micromachines-15-00341-s001.zip]

Archive with 1 entries (1 files):
- micromachines-2897256-supplementary.mp4
